# Supplementary material for: Long-Term Assessment of Wild Boar Harvesting and Cattle Removal for Bovine Tuberculosis Control in Free Ranging Populations
Source: PLoS One. 2014 Feb 18;9(2):e88824. doi: 10.1371/journal.pone.0088824 (PMC3928305; doi:10.1371/journal.pone.0088824)
Supplement: Table S2 — Genotyping analysis of the M. bovis and M. caprae isolated from wild boar. Genotyping analysis (combination of spoligotypes and MIRU-VNTR types) of the M. bovis and M. caprae isolated from wild boar. a Eight out of 99 isolates genotyped by MIRU-VNTR are not included in the table due to failure in one or more loci or multiple bands in some loci. b MIRU-VNTR types obtained with the four-loci approach including ETR-A, ETR-B, QUB11a and QUB3232. Grey indicates the season and genotype of the cattle isolates. The bovine isolate with the SB1685 profile belongs to season 7 but is not included in the table since no wild boar were detected with this spoligotype. (XLSX) [file pone.0088824.s002.xlsx]

## Sheet: Supplementary table 2 
Supplementary table 2. Genotyping analysis (combination of spoligotypes and MIRU-VNTR types) of the M. bovis and M. caprae isolated from wild boar.
Spoligotypea	SB0120	SB0121				SB0140	SB0294	SB0295	SB1195		SB1336		SB1192			SB0415
MVtypeb	MV0009	MV0006	MV0009	MV0166	MV0174	MV0175	MV0102	MV0001	MV0006	MV0001	MV0006	MV0061	MV0099	MV0178	MV0179	MV0176	MV0177
Season	A	B	C	D	E	F	G	H	I	J	K	L	M	N	O	P	Q
4		1							2					1
5	1	6			1				1		5	1	1				1
6		4						2	4		4		1
7		2	1	3				2	1				1			1	1
8		4				1			9	1
9		1					4	1	1								1
10		2							3								1
11		1	1			1	1		8				1		1
TOTAL	1	21	2	3	1	2	5	5	29	1	9	1	4	1	1	1	4
a Eight out of 99 isolates genotyped by MIRU-VNTR are not included in the table due to failure in one or more loci or multiple bands in some loci
b MIRU-VNTR types obtained with the four-loci approach including ETR-A, ETR-B, QUB11a and QUB3232.
Grey colour indicates the season and genotype of the cattle isolates. The bovine isolate with the SB1685 profile belongs to the season 7 but it is not included in the table since no wild boar was detected with this spoligotype.
